# Supplementary material for: Commonalities and differences in the microbiota-metabolism-immune axis dysregulation patterns between fragile X syndrome and autism spectrum disorder
Source: Front Pediatr. 2026 Apr 10;14:1735468. doi: 10.3389/fped.2026.1735468 (PMC13106146; doi:10.3389/fped.2026.1735468)
Supplement: Supplementary file 1 [file Table1.xlsx]

## Sheet: Supplementary Table 3
Compound	P-value	Fold change	Significance (*:0.01≤p<0.05 **:0.001≤p<0.01 ***:0.0001≤p<0.001 ****:p<0.0001)	Annotation name	Formula	Class
X3.65_109.0293_neg	0.04846	1.7524	*	Resorcinol	C6H6O2	Others
X2.43_131.0353_neg	0.03536	1.522	*	Glutaric acid	C5H8O4	Fatty Acid Esters
X12.58_157.0873_neg	0.00217	1.5651	**	Ethyl 3 - oxohexanoate	C8H14O3	Fatty Acid Esters
X2.41_165.0421_neg	0.02301	4.2464	*	L-Xylonic acid	C5H10O6	Others
X1.44_177.0406_neg	0.006171	1.5144	**	L-Gulonic-γ-lactone	C6H10O6	Others
X4.33_179.0575_neg	0.01486	2.9955	*	Theophylline	C7H8N4O2	Purines
X2.11_181.0368_neg	0.008954	8.3663	**	7-Methyluric acid	C6H6N4O3	Purines
X11.96_185.0009_neg	0.009147	7.427	**	4-Chlorophenoxyacetate	C8H7ClO3	Others
X1.56_242.0801_neg	3.681e-07	2.2291	****	Cytidine	C9H13N3O5	Others
X12.99_251.1292_neg	0.03196	3.1417	*	3α-Hydroxyoreadone	C14H20O4	Others
X22.31_283.1088_neg	0.001826	1.8515	**	Physcion	C16H12O5	Others
X17.5_311.2228_neg	0.01049	2.478	*	12,13-DiHODE	C18H32O4	Fatty Acid Esters
X15.09_317.2118_neg	0.03765	3.2352	*	15-Oxoete	C20H30O3	Others
X15.64_319.2278_neg	0.005998	1.9484	**	(5Z,8Z,14Z)-11,12-Epoxyeicosa-5,8,14-trienoic acid	C20H32O3	Fatty Acid Esters
X16.08_319.2278_neg	0.002848	2.0339	**	8(R)-Hydroxy-(5Z,9E,11Z,14Z)-eicosatetraenoic acid	C20H32O3	Fatty Acid Esters
X22.32_329.1143_neg	0.0009604	2.1891	***	Halofenozide	C18H19ClN2O2	Others
X16.36_345.2426_neg	0.008823	1.6077	**	Ginkgoic acid	C22H34O3	Others
X14.76_367.158_neg	0.0247	1.9395	*	PA(3:0/9:0)	C15H29O8P	Phospholipids
X14.6_369.1727_neg	0.03366	1.8302	*	Androsterone sulfate	C19H30O5S	Steroids
X11.15_369.2279_neg	0.008596	2.4944	**	6-Keto-prostaglandin f1alpha	C20H34O6	Others
X10.69_383.1536_neg	0.009994	3.5414	**	16α-hydroxydehydroepiandrosterone 3-sulfate	C19H28O6S	Steroids
X8.9_385.169_neg	0.01899	2.2454	*	LysoPG 9:0	C15H31O9P	Phospholipids
X11.39_387.1838_neg	0.005787	1.8061	**	Prostaglandin E2	C20H32O5	Fatty Acid Esters
X13.89_397.2051_neg	0.03129	1.6095	*	Sunitinib	C22H27FN4O2	Others
X12.28_413.1989_neg	0.0122	1.7471	*	Eplerenone	C24H30O6	Others
X12.19_413.2007_neg	0.01395	1.7231	*	Deacetylvindoline	C23H30N2O5	Others
X12.76_464.3013_neg	0.001199	2.5299	**	Glycocholic acid	C26H43NO6	Bile Acids
X12.85_495.223_neg	0.04031	4.0481	*	Glaucarubin	C25H36O10	Others
X14.45_498.2887_neg	0.00693	3.3468	**	Taurodeoxycholic acid	C26H45NO6S	Bile Acids
X14.21_498.2888_neg	0.01365	2.3994	*	5β-CHOLANIC ACID-3α	C26H45NO6S	Bile Acids
X13.71_499.2899_neg	0.02893	1.5766	*	Tuftsin	C21H40N8O6	Peptides
X14.7_507.2219_neg	0.01327	15.5723	*	Gibberellin A37 glucosyl ester	C26H36O10	Others
X12.9_514.2822_neg	0.005741	2.5998	**	Taurohyocholate	C26H45NO7S	Bile Acids
X12.82_514.2824_neg	0.002513	3.1819	**	Candoxatril	C29H41NO7	Others
X11_514.2847_neg	0.0003346	4.1776	***	Taurocholic acid	C26H45NO7S	Bile Acids
X22.32_581.2418_neg	0.006075	2.1427	**	Biliverdin	C33H34N4O6	Others
X19.61_719.5322_neg	0.01183	2.0008	*	SM(d14:0/18:1)	C37H75N2O6P	Sphingolipids
X19.71_719.5323_neg	0.02176	2.2146	*	SM(d17:0/15:1)	C37H75N2O6P	Sphingolipids
X18.9_733.5477_neg	0.02831	1.7668	*	SM d33:1	C38H77N2O6P	Sphingolipids
X17.94_775.5961_neg	0.007275	1.5853	**	SM(d22:0/13:1)	C40H81N2O6P	Sphingolipids
X19.27_802.559_neg	0.01382	1.737	*	PC 34:2	C42H80NO8P	Phospholipids
X14.72_804.5692_neg	0.001197	2.0804	**	PC 34:1	C42H82NO8P	Phospholipids
X14.84_804.574_neg	0.04202	1.685	*	PC(16:0/18:1(6E))	C42H82NO8P	Phospholipids
X14.73_828.5739_neg	0.006394	1.7944	**	PC 36:3	C44H82NO8P	Phospholipids
X21.27_830.5909_neg	0.02381	1.5183	*	PC 36:2	C44H84NO8P	Phospholipids
X20_854.5866_neg	0.007853	1.5974	**	PC 38:4	C46H84NO8P	Phospholipids
X22.6_137.1071_pos	0.02431	1.5867	*	N,N-Dimethyl-1,4-phenylenediamine	C8H12N2	Others
X0.75_150.058_pos	0.007735	1.8291	**	Methionine	C5H11NO2S	Amino Acids
X6.41_153.0544_pos	0.0007358	1.5802	***	4-Methoxy-Benzoic acid	C8H8O3	Others
X0.71_160.1332_pos	0.005906	2.1107	**	METHACHOLINE	C8H17NO2	Others
X10.48_163.0789_pos	0.03363	1.6371	*	Methyl cinnamate	C10H10O2	Others
X4.78_167.0338_pos	0.02696	1.9169	*	6-(Methylthio)purine	C6H6N4S	Others
X1.1_167.0559_pos	0.04938	2.2017	*	3-Methylxanthine	C6H6N4O2	Purines
X1.16_167.0563_pos	0.006923	1.9342	**	1-Methylxanthine	C6H6N4O2	Purines
X1_167.0564_pos	0.006436	2.6783	**	Ethionamide	C8H10N2S	Others
X0.73_170.1173_pos	0.04859	2.5479	*	Homoarecoline	C9H15NO2	Others
X0.72_172.1326_pos	0.005884	1.8076	**	Gabapentin	C9H17NO2	Others
X26.47_174.1121_pos	0.009212	1.521	**	N-Acetyl-L-leucine	C8H15NO3	Amino Acids
X7.95_176.0701_pos	0.002351	1.5333	**	1H-Indole-3-Acetic Acid	C10H9NO2	Others
X0.74_178.0858_pos	0.0002775	1.8244	***	5-Hydroxytryptophol	C10H11NO2	Amino Acids
X5.21_180.0653_pos	0.02222	3.0267	*	4,6-dihydroxy-3-methyl-2,3-dihydroisoindol-1-one	C9H9NO3	Others
X0.89_186.1484_pos	0.001383	1.706	**	N-methyl-Gabapentin	C10H19NO2	Others
X0.98_189.123_pos	0.03072	1.5428	*	Nα-Acetyl-L-lysine	C8H16N2O3	Amino Acids
X5.13_195.0874_pos	0.04371	14.1876	*	9-Phenanthrol	C14H10O	Others
X0.88_202.1184_pos	0.02094	1.6852	*	Amoz	C8H15N3O3	Others
X1.01_203.139_pos	0.02937	1.6169	*	Ala-Ile	C9H18N2O3	Peptides
X10.88_225.0539_pos	0.03874	1.6645	*	1-Hydroxyanthraquinone	C14H8O3	Others
X11.2_226.1217_pos	5.856e-11	3.0852	****	N-benzyl-7H-purin-6-amine	C12H11N4	Others
X14.04_228.2318_pos	6.962e-08	2.8576	****	N-Tetradecanamide	C14H29NO	Fatty Acid Esters
X14.14_228.2318_pos	7.079e-07	2.3349	****	Halaminol A	C14H29NO	Others
X5.68_245.1851_pos	0.0001365	2.0669	***	Leucyl-leucine	C12H24N2O3	Peptides
X5.61_245.1853_pos	0.0002285	1.6886	***	Leu Leu	C12H24N2O3	Peptides
X5.16_250.1277_pos	0.002931	1.8627	**	Oxibendazole	C12H15N3O3	Others
X15.17_254.2466_pos	1.093e-07	141.072	****	Palmitoleamide	C16H31NO	Amides
X17.16_256.2626_pos	1.911e-07	2.0073	****	Hexadecanamide	C16H33NO	Fatty Acid Esters
X12.83_257.2253_pos	0.01018	1.8079	*	Androstenol	C19H30O	Steroids
X0.7_258.1094_pos	1.072e-07	2.468	****	Glycerophosphocholine	C8H21NO6P	Phospholipids
X4.26_261.1434_pos	0.0454	1.9111	*	γ-Glu-Leu	C11H20N2O5	Peptides
X12.53_263.1998_pos	0.001804	2.2786	**	(8S,9Z)-9-Heptadecene-4,6-diyne-1,8-diol	C17H26O2	Others
X16.34_263.2359_pos	4.442e-08	7.2981	****	9,12,15-octadecatrienal	C18H30O	Fatty Acid Esters
X10.08_264.1347_pos	0.02213	1.5307	*	Dimepiperate	C15H21NOS	Others
X17.72_265.2514_pos	1.32e-07	12.6071	****	9S,10R-Epoxy-6Z-octadecene	C18H32O	Fatty Acid Esters
X6.99_266.102_pos	0.002311	1.6875	**	Albendazole	C12H15N3O2S	Others
X0.67_280.0917_pos	5.607e-07	2.1817	****	Graveoline	C17H13NO3	Others
X17.72_282.2782_pos	8.715e-08	17.9858	****	Oleamide	C18H35NO	Amides
X10.51_287.1998_pos	0.04198	1.98	*	Androstenedione	C19H26O2	Steroids
X19.3_287.236_pos	0.0001199	1.9311	***	13-cis-Retinol	C20H30O	Others
X18.86_293.2468_pos	0.001441	1.6323	**	Methyl linolenate	C19H32O2	Fatty Acid Esters
X19.45_295.2622_pos	2.56e-05	2.3156	****	9,12-Octadecadienoic acid (Z,Z)-, methyl ester	C19H34O2	Fatty Acid Esters
X20.25_297.278_pos	3.078e-05	2.5949	****	Methyl oleate	C19H36O2	Fatty Acid Esters
X17.86_299.1377_pos	0.004692	1.5835	**	Enterolactone	C18H18O4	Others
X13.58_303.2311_pos	0.003273	1.9943	**	Abietic acid	C20H30O2	Others
X18.72_317.2469_pos	0.000825	2.6854	***	Pregnenolone	C21H32O2	Steroids
X19.3_319.2617_pos	0.000382	1.9655	***	Methyl arachidonate	C21H34O2	Fatty Acid Esters
X0.7_338.0497_pos	1.216e-07	2.6246	****	Famotidine	C8H15N7O2S3	Others
X19.1_343.2616_pos	0.000892	1.9136	***	4,7,10,13,16,19-Docosahexaenoic acid methyl ester	C23H34O2	Fatty Acid Esters
X10.64_347.2206_pos	0.01306	2.0303	*	Corticosterone	C21H30O4	Steroids
X0.67_348.0783_pos	2.176e-07	2.0104	****	3'-Aenylic acid	C10H14N5O7P	Others
X11.91_463.23_pos	0.01341	12.1652	*	Hydrocortisone succinate	C25H34O8	Others
X12.53_542.3218_pos	0.02936	1.7239	*	lysoPC 20:5	C28H48NO7P	Phospholipids
X24.98_620.5949_pos	2.18e-05	1.6525	****	Cer-NS d40:2	C40H77NO3	Others
X25.88_622.6121_pos	7.832e-05	1.5568	****	Cer 40:1	C40H79NO3	Sphingolipids
X19.06_673.5248_pos	0.0001315	1.5474	***	SM d32:2	C37H73N2O6P	Sphingolipids
X19.92_675.5389_pos	2.371e-05	1.7585	****	Sphingomyelin (18:1/14:0)	C19H17FN4O2	Sphingolipids
X20.7_689.5541_pos	3.752e-05	1.6505	****	SM(d14:0/19:1)	C38H77N2O6P	Sphingolipids
X21.3_689.5546_pos	6.572e-07	2.1523	****	SM d18:1/15:0	C38H77N2O6P	Sphingolipids
X21.3_700.5682_pos	1.38e-06	2.1305	****	HexCer-NS d34:1	C40H77NO8	Sphingolipids
X21.31_722.5487_pos	2.156e-05	2.2449	****	CerP 42:5	C42H76NO6P	Fatty Acid Esters
X21.31_754.5723_pos	0.005517	1.5437	**	plasmenyl-PC 33:0	C41H82NO7P	Phospholipids
X20.32_770.6035_pos	0.001825	1.9599	**	plasmenyl-PC 36:2	C44H84NO7P	Phospholipids
X18.34_773.6516_pos	0.03227	1.5022	*	SM d39:1	C44H89N2O6P	Sphingolipids
X24.22_784.6611_pos	4.104e-05	1.5183	****	HexCer-NS d40:1	C46H89NO8	Others
X17.41_792.5891_pos	0.02797	3.9455	*	plasmenyl-PC 38:5	C46H82NO7P	Phospholipids
X19.15_826.6411_pos	0.04716	1.5039	*	PC 39:3	C47H88NO8P	Phospholipids
X20.72_862.6224_pos	2.862e-07	1.5896	****	Lactosylceramide(18:1/16:0)	C46H87NO13	Others
