# Supplementary material for: Commonalities and differences in the microbiota-metabolism-immune axis dysregulation patterns between fragile X syndrome and autism spectrum disorder
Source: Front Pediatr. 2026 Apr 10;14:1735468. doi: 10.3389/fped.2026.1735468 (PMC13106146; doi:10.3389/fped.2026.1735468)
Supplement: Supplementary file 2 [file Table2.xlsx]

## Sheet: Supplementary Table 3
Compound	P-value	Fold change	Significance (*:0.01≤p<0.05 **:0.001≤p<0.01 ***:0.0001≤p<0.001 ****:p<0.0001)	Annotation name	Formula	Class
X17.31_389.2693_neg	0.03655	0.6207	*	7-Hydroxy-3-oxocholanoic acid	C24H38O4	Bile Acids
X19.58_443.315_neg	0.02457	0.5443	*	5,6:8,9-Diepoxyergost-22-ene-3,7β-diol	C28H44O4	Others
X20.34_445.331_neg	0.01344	0.6511	*	3,5,9-Trihydroxyergost-7-en-6-one	C28H46O4	Steroids
X20.08_459.3469_neg	0.03792	0.6114	*	13'-Carboxy-α-tocopherol	C29H48O4	Others
X20.38_471.3463_neg	0.01376	0.5389	*	Crataegolic acid	C30H48O4	Others
X21.13_473.364_neg	0.006442	0.6324	**	Soyasapogenol A	C30H50O4	Others
X22.07_475.3776_neg	0.00392	0.5607	**	FAHFA 30:3	C30H52O4	Hydroxy Fatty Acid
X22.53_477.3941_neg	0.02079	0.5011	*	FAHFA 24:2/6:0	C30H54O4	Hydroxy Fatty Acid
X22.03_501.3936_neg	0.002239	0.6447	**	FAHFA 32:4	C32H54O4	Hydroxy Fatty Acid
X22.56_501.3936_neg	0.000991	0.5203	***	FAHFA(24:4/8:0)	C32H54O4	Hydroxy Fatty Acid
X21.67_501.3938_neg	0.007304	0.6366	**	FAHFA 8:0/24:4	C32H54O4	Hydroxy Fatty Acid
X22.2_503.4092_neg	0.005161	0.5541	**	FAHFA 32:3	C32H56O4	Hydroxy Fatty Acid
X22.54_503.4093_neg	0.01703	0.4758	*	FAHFA 15:1/17:2	C32H56O4	Hydroxy Fatty Acid
X22.57_503.4094_neg	0.02478	0.508	*	FAHFA 16:0/16:3	C32H56O4	Hydroxy Fatty Acid
X22.14_503.4096_neg	0.01536	0.5197	*	FAHFA 17:2/15:1	C32H56O4	Hydroxy Fatty Acid
X22.74_505.4304_neg	0.02109	0.6415	*	FAHFA(16:1/16:1)	C32H58O4	Hydroxy Fatty Acid
X22.58_517.4235_neg	0.049	0.4325	*	FAHFA 33:3	C33H58O4	Hydroxy Fatty Acid
X22.55_529.4259_neg	0.02663	0.5203	*	FAHFA 34:4	C34H58O4	Hydroxy Fatty Acid
X22.32_529.4289_neg	0.03314	0.6451	*	FAHFA(16:4/18:0)	C34H58O4	Hydroxy Fatty Acid
X22.84_531.4417_neg	0.000957	0.5157	***	FAHFA 34:3	C34H60O4	Hydroxy Fatty Acid
X23.14_531.4418_neg	0.04155	0.5794	*	FAHFA 17:1/17:2	C34H60O4	Hydroxy Fatty Acid
X22.49_555.4403_neg	0.03824	0.2807	*	FAHFA 16:4/20:1	C36H60O4	Hydroxy Fatty Acid
X22.88_557.4567_neg	0.02902	0.5391	*	FAHFA 36:4	C36H62O4	Hydroxy Fatty Acid
X23.59_559.472_neg	0.006951	0.5481	**	FAHFA(14:1/22:2)	C36H64O4	Hydroxy Fatty Acid
X23.39_559.4721_neg	0.02048	0.6306	*	FAHFA 20:2/16:1	C36H64O4	Hydroxy Fatty Acid
X22.88_579.4388_neg	0.02004	0.6235	*	FAHFA 38:7	C38H60O4	Hydroxy Fatty Acid
X1.77_181.1015_pos	0.04892	0.6619	*	1-Methylfluorene	C14H12	Others
X0.88_241.0311_pos	7.168e-06	0.5153	****	Dl-Cystine	C6H12N2O4S2	Amino Acids
X10.33_246.1513_pos	0.005194	0.415	**	beta-Alanyl-L-arginine	C9H19N5O3	Peptides
X11.75_268.2263_pos	0.03354	0.2742	*	Allopumiliotoxin 267A	C16H29NO2	Others
X18.66_284.2938_pos	0.006048	0.5101	**	Stearamide	C18H37NO	Amides
X17.66_309.2408_pos	0.002429	0.2455	**	3-Methyl-5-pentyl-2-furannonanoic acid	C19H32O3	Others
X16.78_650.4378_pos	0.007664	0.4503	**	SM d29:3	C34H65N2O6P	Sphingolipids
X18.2_678.4672_pos	0.0032	0.4768	**	SM d31:3	C36H69N2O6P	Sphingolipids
X22.91_756.5521_pos	0.03396	0.4902	*	PC 34:3	C42H78NO8P	Phospholipids
X17.72_816.6183_pos	0.04864	0.6511	*	SM(d26:3/15:1)	C46H87N2O6P	Sphingolipids
X17.22_816.6185_pos	0.0381	0.5026	*	SM d41:4	C46H87N2O6P	Sphingolipids
